# Supplementary material for: Differences in Carbon and Nitrogen Migration and Transformation Driven by Cyanobacteria and Macrophyte Activities in Taihu Lake
Source: Int J Environ Res Public Health. 2022 Dec 26;20(1):371. doi: 10.3390/ijerph20010371 (PMC9819403; doi:10.3390/ijerph20010371)
Supplement: Supplementary file 1 [file ijerph-20-00371-s001.zip]

Archive with 1 entries (1 files):
- ijerph-2111797-supplementary.pdf
